# Supplementary material for: Association of the Healthy Eating Index with Metabolic Abnormalities among Middle-Aged Adults Living in Single-Person Households in Korea
Source: Nutrients. 2021 Nov 4;13(11):3937. doi: 10.3390/nu13113937 (PMC8624069; doi:10.3390/nu13113937)
Supplement: Supplementary file 1 [file nutrients-13-03937-s001.zip]

Archive with 1 entries (1 files):
- nutrients-1399334-supplementary.pdf
